# Supplementary material for: Importance of the Primary Motor Cortex in Development of Human Hand/Finger Dexterity
Source: Cereb Cortex Commun. 2020 Dec 2;1(1):tgaa085. doi: 10.1093/texcom/tgaa085 (PMC8152843; doi:10.1093/texcom/tgaa085)
Supplement: Supplementary_video1_tgaa085 [file supplementary_video1_tgaa085.zip]

Archive with 1 entries (1 files):
- Supplementary_video1_tgaa085.mpg
